# Supplementary material for: Initial Phylotranscriptomic Confirmation of Homoplastic Evolution of the Conspicuous Coloration and Bufoniform Morphology of Pumpkin-Toadlets in the Genus Brachycephalus
Source: Toxins (Basel). 2021 Nov 19;13(11):816. doi: 10.3390/toxins13110816 (PMC8620806; doi:10.3390/toxins13110816)
Supplement: Supplementary file 1 [file toxins-13-00816-s001.zip]

Archive with 1 entries (1 files):
- toxins-1388060-supplementary.pdf
